# Supplementary material for: Identification, Cloning, and Characterization of Two Acupuncture-Injury-Inducing Promoters in Rice
Source: Int J Mol Sci. 2024 Sep 30;25(19):10564. doi: 10.3390/ijms251910564 (PMC11476359; doi:10.3390/ijms251910564)
Supplement: Supplementary file 1 [file ijms-25-10564-s001.zip]

Archive with 5 entries (5 files):
- Supplementary S1 Sequences of P1 and P2.pdf
- Supplementary S2 All primers used in this study and the process of construction vectors.pdf
- Supplementary S3 BPH-resistance gene OsLecRK1 sequence optimized for codons.pdf
- Supplementary S4 Identification criteria for resistance of brown planthopper.pdf
- Supplementary S5 Prediction of cis-acting elements in P1 and P2.xlsx
