# Supplementary material for: Identification, Cloning, and Characterization of Two Acupuncture-Injury-Inducing Promoters in Rice
Source: Int J Mol Sci. 2024 Sep 30;25(19):10564. doi: 10.3390/ijms251910564 (PMC11476359; doi:10.3390/ijms251910564)
Supplement: Supplementary file 1 [file ijms-25-10564-s001.zip › Supplementary S5 Prediction of cis-acting elements in P1 and P2.xlsx]

## Sheet: LOC_Os04g33920
Gene	cis-acting elements	Sequence	Start site	Length	strand	Predicted species	Function
LOC_Os04g33920	ABRE	ACGTG	290	5	-	Arabidopsis thaliana	cis-acting element involved in the abscisic acid responsiveness
LOC_Os04g33920	ABRE	ACGTG	320	5	-	Arabidopsis thaliana	cis-acting element involved in the abscisic acid responsiveness
LOC_Os04g33920	ABRE	ACGTG	331	5	-	Arabidopsis thaliana	cis-acting element involved in the abscisic acid responsiveness
LOC_Os04g33920	ABRE	ACGTG	646	5	+	Arabidopsis thaliana	cis-acting element involved in the abscisic acid responsiveness
LOC_Os04g33920	ABRE	ACGTG	1148	5	-	Arabidopsis thaliana	cis-acting element involved in the abscisic acid responsiveness
LOC_Os04g33920	ABRE	ACGTG	1358	5	-	Arabidopsis thaliana	cis-acting element involved in the abscisic acid responsiveness
LOC_Os04g33920	ABRE3a	TACGTG	290	6	-	Zea mays
LOC_Os04g33920	ABRE3a	TACGTG	320	6	-	Zea mays
LOC_Os04g33920	ABRE3a	TACGTG	1358	6	-	Zea mays
LOC_Os04g33920	ABRE4	CACGTA	290	6	+	Zea mays
LOC_Os04g33920	ABRE4	CACGTA	320	6	+	Zea mays
LOC_Os04g33920	ABRE4	CACGTA	1358	6	+	Zea mays
LOC_Os04g33920	AC-I	(T/C)C(T/C)(C/T)ACC(T/C)ACC	478	9	+	Phaseolus vulgaris
LOC_Os04g33920	ARE	AAACCA	399	6	-	Zea mays	cis-acting regulatory element essential for the anaerobic induction
LOC_Os04g33920	as-1	TGACG	333	5	-	Arabidopsis thaliana
LOC_Os04g33920	CAT-box	GCCACT	79	6	+	Arabidopsis thaliana	cis-acting regulatory element related to meristem expression
LOC_Os04g33920	CCAAT-box	CAACGG	1055	6	-	Hordeum vulgare	MYBHv1 binding site
LOC_Os04g33920	CGTCA-motif	CGTCA	333	5	+	Hordeum vulgare	cis-acting regulatory element involved in the MeJA-responsiveness
LOC_Os04g33920	ERE	ATTTTAAA	727	8	+	Nicotiana glutinos
LOC_Os04g33920	ERE	ATTTTAAA	729	8	-	Nicotiana glutinos
LOC_Os04g33920	GARE-motif	TCTGTTG	1271	7	+	Brassica oleracea	gibberellin-responsive element
LOC_Os04g33920	G-box	GCCACGTGGA	288	9	+	Arabidopsis thaliana	cis-acting regulatory element involved in light responsiveness
LOC_Os04g33920	G-box	TACGTG	290	6	-	Arabidopsis thaliana	cis-acting regulatory element involved in light responsiveness
LOC_Os04g33920	G-box	TACGTG	320	6	-	Arabidopsis thaliana	cis-acting regulatory element involved in light responsiveness
LOC_Os04g33920	G-box	CACGTC	331	6	+	Zea mays	cis-acting regulatory element involved in light responsiveness
LOC_Os04g33920	G-box	CACGTC	645	6	-	Zea mays	cis-acting regulatory element involved in light responsiveness
LOC_Os04g33920	G-box	TAAACGTG	1148	8	-	Brassica oleracea	cis-acting regulatory element involved in light responsiveness
LOC_Os04g33920	G-box	TACGTG	1358	6	-	Arabidopsis thaliana	cis-acting regulatory element involved in light responsiveness
LOC_Os04g33920	G-Box	CACGTT	1148	6	+	Pisum sativum	cis-acting regulatory element involved in light responsiveness
LOC_Os04g33920	MYB	TAACCA	407	6	-	Arabidopsis thaliana
LOC_Os04g33920	MYB	CAACAG	1272	6	-	Arabidopsis thaliana
LOC_Os04g33920	MYB recognition site	CCGTTG	1055	6	+	Arabidopsis thaliana
LOC_Os04g33920	Myb-binding site	CAACAG	1272	6	-	Nicotiana tabacum
LOC_Os04g33920	MYB-like sequence	TAACCA	407	6	-	Arabidopsis thaliana
LOC_Os04g33920	MYC	CATGTG	186	6	+	Arabidopsis thaliana
LOC_Os04g33920	MYC	CAATTG	472	6	+	Arabidopsis thaliana
LOC_Os04g33920	MYC	CATGTG	573	6	-	Arabidopsis thaliana
LOC_Os04g33920	MYC	CATGTG	589	6	-	Arabidopsis thaliana
LOC_Os04g33920	MYC	CATGTG	785	6	+	Arabidopsis thaliana
LOC_Os04g33920	MYC	CATTTG	1041	6	-	Arabidopsis thaliana
LOC_Os04g33920	MYC	CATTTG	1156	6	+	Arabidopsis thaliana
LOC_Os04g33920	MYC	CATGTG	1459	6	-	Arabidopsis thaliana
LOC_Os04g33920	MYC	CATTTG	1600	6	+	Arabidopsis thaliana
LOC_Os04g33920	NON-box	AGATCGACG	952	9	-	Arabidopsis thaliana	cis-acting regulatory element related to meristem specific activation
LOC_Os04g33920	Sp1	GGGCGG	546	6	-	Oryza sativa	light responsive element
LOC_Os04g33920	STRE	AGGGG	559	5	+	Arabidopsis thaliana
LOC_Os04g33920	TCT-motif	TCTTAC	1615	6	+	Arabidopsis thaliana	part of a light responsive element
LOC_Os04g33920	W box	TTGACC	308	6	-	Arabidopsis thaliana
LOC_Os04g33920	WRE3	CCACCT	484	6	+	Pisum sativum

## Sheet: LOC_Os12g25090
Gene	cis-acting elements	Sequence	Start site	Length	strand	Predicted species	Function
LOC_Os12g25090	ABRE	ACGTG	1281	5	+	Arabidopsis thaliana	cis-acting element involved in the abscisic acid responsiveness
LOC_Os12g25090	ABRE	ACGTG	1746	5	-	Arabidopsis thaliana	cis-acting element involved in the abscisic acid responsiveness
LOC_Os12g25090	ABRE	CACGTG	1813	6	-	Arabidopsis thaliana	cis-acting element involved in the abscisic acid responsiveness
LOC_Os12g25090	ABRE	ACGTG	1814	5	+	Arabidopsis thaliana	cis-acting element involved in the abscisic acid responsiveness
LOC_Os12g25090	ABRE	ACGTG	1896	5	-	Arabidopsis thaliana	cis-acting element involved in the abscisic acid responsiveness
LOC_Os12g25090	ABRE3a	TACGTG	1896	6	-	Zea mays
LOC_Os12g25090	ABRE4	CACGTA	1896	6	+	Zea mays
LOC_Os12g25090	ARE	AAACCA	1576	6	+	Zea mays	cis-acting regulatory element essential for the anaerobic induction
LOC_Os12g25090	ARE	AAACCA	1585	6	-	Zea mays	cis-acting regulatory element essential for the anaerobic induction
LOC_Os12g25090	as-1	TGACG	665	5	+	Arabidopsis thaliana
LOC_Os12g25090	Box 4	ATTAAT	1795	6	-	Petroselinum crispum	part of a conserved DNA module involved in light responsiveness
LOC_Os12g25090	CCAAT-box	CAACGG	204	6	-	Hordeum vulgare	MYBHv1 binding site
LOC_Os12g25090	CCAAT-box	CAACGG	435	6	-	Hordeum vulgare	MYBHv1 binding site
LOC_Os12g25090	CCAAT-box	CAACGG	1501	6	-	Hordeum vulgare	MYBHv1 binding site
LOC_Os12g25090	CGTCA-motif	CGTCA	665	5	-	Hordeum vulgare	cis-acting regulatory element involved in the MeJA-responsiveness
LOC_Os12g25090	DRE core	GCCGAC	509	6	+	Arabidopsis thaliana
LOC_Os12g25090	DRE core	GCCGAC	768	6	-	Arabidopsis thaliana
LOC_Os12g25090	DRE core	GCCGAC	774	6	-	Arabidopsis thaliana
LOC_Os12g25090	DRE core	GCCGAC	996	6	-	Arabidopsis thaliana
LOC_Os12g25090	GARE-motif	TCTGTTG	1183	7	+	Brassica oleracea	gibberellin-responsive element
LOC_Os12g25090	G-box	CACGTG	1813	6	-	Arabidopsis thaliana	cis-acting regulatory element involved in light responsiveness
LOC_Os12g25090	G-box	CACGAC	1873	6	-	Zea mays	cis-acting regulatory element involved in light responsiveness
LOC_Os12g25090	G-box	TACGTG	1896	6	-	Arabidopsis thaliana	cis-acting regulatory element involved in light responsiveness
LOC_Os12g25090	G-Box	CACGTT	1280	6	-	Pisum sativum	cis-acting regulatory element involved in light responsiveness
LOC_Os12g25090	G-Box	CACGTT	1746	6	+	Pisum sativum	cis-acting regulatory element involved in light responsiveness
LOC_Os12g25090	G-Box	CACGTG	1813	6	-	Pisum sativum	cis-acting regulatory element involved in light responsiveness
LOC_Os12g25090	GRA	CACTGGCCGCCC	804	11	-	Zea mays
LOC_Os12g25090	GT1-motif	GGTTAA	97	6	+	Arabidopsis thaliana	light responsive element
LOC_Os12g25090	GT1-motif	GGTTAA	99	6	-	Arabidopsis thaliana	light responsive element
LOC_Os12g25090	MBS	CAACTG	1395	6	+	Arabidopsis thaliana	MYB binding site involved in drought-inducibility
LOC_Os12g25090	Myb	CAACTG	1395	6	+	Arabidopsis thaliana
LOC_Os12g25090	MYB	CAACAG	1184	6	-	Arabidopsis thaliana
LOC_Os12g25090	MYB	CAACAG	1363	6	+	Arabidopsis thaliana
LOC_Os12g25090	MYB	CAACAG	1617	6	-	Arabidopsis thaliana
LOC_Os12g25090	MYB	CAACAG	1822	6	-	Arabidopsis thaliana
LOC_Os12g25090	MYB recognition site	CCGTTG	204	6	+	Arabidopsis thaliana
LOC_Os12g25090	MYB recognition site	CCGTTG	435	6	+	Arabidopsis thaliana
LOC_Os12g25090	MYB recognition site	CCGTTG	1501	6	+	Arabidopsis thaliana
LOC_Os12g25090	Myb-binding site	CAACAG	1184	6	-	Nicotiana tabacum
LOC_Os12g25090	Myb-binding site	CAACAG	1363	6	+	Nicotiana tabacum
LOC_Os12g25090	Myb-binding site	CAACAG	1617	6	-	Nicotiana tabacum
LOC_Os12g25090	Myb-binding site	CAACAG	1822	6	-	Nicotiana tabacum
LOC_Os12g25090	MYC	CATGTG	849	6	-	Arabidopsis thaliana
LOC_Os12g25090	P-box	CCTTTTG	1550	7	-	Oryza sativa	gibberellin-responsive element
LOC_Os12g25090	Sp1	GGGCGG	35	6	+	Oryza sativa	light responsive element
LOC_Os12g25090	Sp1	GGGCGG	109	6	-	Oryza sativa	light responsive element
LOC_Os12g25090	Sp1	GGGCGG	299	6	-	Oryza sativa	light responsive element
LOC_Os12g25090	Sp1	GGGCGG	331	6	-	Oryza sativa	light responsive element
LOC_Os12g25090	Sp1	GGGCGG	470	6	-	Oryza sativa	light responsive element
LOC_Os12g25090	Sp1	GGGCGG	694	6	+	Oryza sativa	light responsive element
LOC_Os12g25090	Sp1	GGGCGG	804	6	+	Oryza sativa	light responsive element
LOC_Os12g25090	STRE	AGGGG	31	5	+	Arabidopsis thaliana
LOC_Os12g25090	STRE	AGGGG	74	5	+	Arabidopsis thaliana
LOC_Os12g25090	STRE	AGGGG	229	5	+	Arabidopsis thaliana
LOC_Os12g25090	STRE	AGGGG	240	5	+	Arabidopsis thaliana
LOC_Os12g25090	STRE	AGGGG	290	5	+	Arabidopsis thaliana
LOC_Os12g25090	STRE	AGGGG	473	5	-	Arabidopsis thaliana
LOC_Os12g25090	STRE	AGGGG	802	5	+	Arabidopsis thaliana
LOC_Os12g25090	STRE	AGGGG	910	5	-	Arabidopsis thaliana
LOC_Os12g25090	STRE	AGGGG	1402	5	+	Arabidopsis thaliana
LOC_Os12g25090	TCA-element	CCATCTTTTT	1753	9	+	Nicotiana tabacum	cis-acting element involved in salicylic acid responsiveness
LOC_Os12g25090	TGACG-motif	TGACG	665	5	+	Hordeum vulgare	cis-acting regulatory element involved in the MeJA-responsiveness
LOC_Os12g25090	TGA-element	AACGAC	277	6	+	Brassica oleracea	auxin-responsive element
LOC_Os12g25090	W box	TTGACC	1788	6	-	Arabidopsis thaliana
LOC_Os12g25090	W box	TTGACC	1861	6	+	Arabidopsis thaliana
LOC_Os12g25090	WRE3	CCACCT	793	6	-	Pisum sativum
LOC_Os12g25090	WRE3	CCACCT	1913	6	+	Pisum sativum
LOC_Os12g25090	WUN-motif	CCATTTCAA	1648	9	+	Nicotiana glutinosa
LOC_Os12g25090	WUN-motif	TAATTACTC	1833	9	+	Nicotiana glutinosa
